# Supplementary material for: Molecular Crosstalk Between RUNX2 and HIF-1α in Osteosarcoma: Implications for Angiogenesis, Metastasis, and Therapy Resistance
Source: Int J Mol Sci. 2025 Aug 7;26(15):7642. doi: 10.3390/ijms26157642 (PMC12347496; doi:10.3390/ijms26157642)
Supplement: Supplementary file 1 [file ijms-26-07642-s001.zip]

Archive with 1 entries (1 files):
- ijms-3777668-supplementary.pdf
